# Supplementary material for: Insights into the Anti-Inflammatory Effects of Soft Tissue Manipulation
Source: Biology (Basel). 2025 Oct 15;14(10):1421. doi: 10.3390/biology14101421 (PMC12562098; doi:10.3390/biology14101421)
Supplement: Supplementary file 1 [file biology-14-01421-s001.zip]

Archive with 1 entries (1 files):
- biology-3815518-supplementary.xlsx
