# Supplementary material for: Insights into the Anti-Inflammatory Effects of Soft Tissue Manipulation
Source: Biology (Basel). 2025 Oct 15;14(10):1421. doi: 10.3390/biology14101421 (PMC12562098; doi:10.3390/biology14101421)
Supplement: Supplementary file 1 [file biology-14-01421-s001.zip › biology-3815518-supplementary.xlsx]

## Sheet: Sheet1
Supplemental Table 1. Comprehensive list of publications identified in the PubMed search examining the relationship between soft tissue manipulation (STM) and inflammation. Each entry includes the PMID, article type (human study, animal model, in vitro experiment, or other), and inclusion/exclusion status for this narrative review. For purposes of categorization, a primary article was defined as …
PMID	Retrieved in Original PubMed Search	Excluded At Title/Abstract Screen	Excluded At Full Text Screen	Added After Original Search	Included	Primary Article	Type if Primary Article			Other Article Type (Review, Etc.)
							Human Subjects	Animal Models	In Vitro
40605873	Yes	Yes	-	-	-	-	-	-	-	-
40452694	Yes	Yes	-	-	-	-	-	-	-	-
40130760	Yes	Yes	-	-	-	-	-	-	-	-
40084340	Yes	Yes	-	-	-	-	-	-	-	-
40076775	Yes	Yes	-	-	-	-	-	-	-	-
39866406	Yes	Yes	-	-	-	-	-	-	-	-
39716431	Yes	Yes	-	-	-	-	-	-	-	-
39674578	Yes	Yes	-	-	-	-	-	-	-	-
39618768	Yes	Yes	-	-	-	-	-	-	-	-
39445266	Yes	Yes	-	-	-	-	-	-	-	-
38905030	Yes	Yes	-	-	-	-	-	-	-	-
38846649	Yes	Yes	-	-	-	-	-	-	-	-
38698617	Yes	Yes	-	-	-	-	-	-	-	-
38681346	Yes	Yes	-	-	-	-	-	-	-	-
38618405	Yes	Yes	-	-	-	-	-	-	-	-
38586788	Yes	Yes	-	-	-	-	-	-	-	-
38534705	Yes	Yes	-	-	-	-	-	-	-	-
38479104	Yes	Yes	-	-	-	-	-	-	-	-
38266965	Yes	Yes	-	-	-	-	-	-	-	-
37972982	Yes	Yes	-	-	-	-	-	-	-	-
37424603	Yes	Yes	-	-	-	-	-	-	-	-
32644572	Yes	Yes	-	-	-	-	-	-	-	-
35693134	Yes	Yes	-	-	-	-	-	-	-	-
35663667	Yes	Yes	-	-	-	-	-	-	-	-
35547404	Yes	Yes	-	-	-	-	-	-	-	-
35223318	Yes	Yes	-	-	-	-	-	-	-	-
34850541	Yes	Yes	-	-	-	-	-	-	-	-
34822634	Yes	Yes	-	-	-	-	-	-	-	-
34586558	Yes	Yes	-	-	-	-	-	-	-	-
33898140	Yes	Yes	-	-	-	-	-	-	-	-
33655998	Yes	Yes	-	-	-	-	-	-	-	-
33510987	Yes	Yes	-	-	-	-	-	-	-	-
32955487	Yes	Yes	-	-	-	-	-	-	-	-
32756172	Yes	Yes	-	-	-	-	-	-	-	-
32617217	Yes	Yes	-	-	-	-	-	-	-	-
31996106	Yes	Yes	-	-	-	-	-	-	-	-
31849397	Yes	Yes	-	-	-	-	-	-	-	-
31561227	Yes	Yes	-	-	-	-	-	-	-	-
31192110	Yes	Yes	-	-	-	-	-	-	-	-
31089306	Yes	Yes	-	-	-	-	-	-	-	-
31074085	Yes	Yes	-	-	-	-	-	-	-	-
30945509	Yes	Yes	-	-	-	-	-	-	-	-
30619890	Yes	Yes	-	-	-	-	-	-	-	-
30511977	Yes	Yes	-	-	-	-	-	-	-	-
30479360	Yes	Yes	-	-	-	-	-	-	-	-
30280372	Yes	Yes	-	-	-	-	-	-	-	-
29961750	Yes	Yes	-	-	-	-	-	-	-	-
29945400	Yes	Yes	-	-	-	-	-	-	-	-
29654992	Yes	Yes	-	-	-	-	-	-	-	-
29504328	Yes	Yes	-	-	-	-	-	-	-	-
29332201	Yes	Yes	-	-	-	-	-	-	-	-
29163995	Yes	Yes	-	-	-	-	-	-	-	-
29072346	Yes	Yes	-	-	-	-	-	-	-	-
28532888	Yes	Yes	-	-	-	-	-	-	-	-
28451864	Yes	Yes	-	-	-	-	-	-	-	-
27351158	Yes	Yes	-	-	-	-	-	-	-	-
27072732	Yes	Yes	-	-	-	-	-	-	-	-
26977217	Yes	Yes	-	-	-	-	-	-	-	-
26866224	Yes	Yes	-	-	-	-	-	-	-	-
26728275	Yes	Yes	-	-	-	-	-	-	-	-
26461491	Yes	Yes	-	-	-	-	-	-	-	-
26321065	Yes	Yes	-	-	-	-	-	-	-	-
26090975	Yes	Yes	-	-	-	-	-	-	-	-
25827308	Yes	Yes	-	-	-	-	-	-	-	-
24217037	Yes	Yes	-	-	-	-	-	-	-	-
23671976	Yes	Yes	-	-	-	-	-	-	-	-
23640233	Yes	Yes	-	-	-	-	-	-	-	-
22916732	Yes	Yes	-	-	-	-	-	-	-	-
22683987	Yes	Yes	-	-	-	-	-	-	-	-
22594610	Yes	Yes	-	-	-	-	-	-	-	-
22505940	Yes	Yes	-	-	-	-	-	-	-	-
22234925	Yes	Yes	-	-	-	-	-	-	-	-
22186942	Yes	Yes	-	-	-	-	-	-	-	-
20369416	Yes	Yes	-	-	-	-	-	-	-	-
19803202	Yes	Yes	-	-	-	-	-	-	-	-
18486780	Yes	Yes	-	-	-	-	-	-	-	-
17553923	Yes	Yes	-	-	-	-	-	-	-	-
16910855	Yes	Yes	-	-	-	-	-	-	-	-
16374640	Yes	Yes	-	-	-	-	-	-	-	-
16286624	Yes	Yes	-	-	-	-	-	-	-	-
16260314	Yes	Yes	-	-	-	-	-	-	-	-
19674658	Yes	Yes	-	-	-	-	-	-	-	-
15965412	Yes	Yes	-	-	-	-	-	-	-	-
15125860	Yes	Yes	-	-	-	-	-	-	-	-
14692929	Yes	Yes	-	-	-	-	-	-	-	-
11552353	Yes	Yes	-	-	-	-	-	-	-	-
10751018	Yes	Yes	-	-	-	-	-	-	-	-
10701563	Yes	Yes	-	-	-	-	-	-	-	-
10689244	Yes	Yes	-	-	-	-	-	-	-	-
10399178	Yes	Yes	-	-	-	-	-	-	-	-
9403538	Yes	Yes	-	-	-	-	-	-	-	-
8896090	Yes	Yes	-	-	-	-	-	-	-	-
8643271	Yes	Yes	-	-	-	-	-	-	-	-
8632052	Yes	Yes	-	-	-	-	-	-	-	-
7706959	Yes	Yes	-	-	-	-	-	-	-	-
3050813	Yes	Yes	-	-	-	-	-	-	-	-
3045733	Yes	Yes	-	-	-	-	-	-	-	-
3419838	Yes	Yes	-	-	-	-	-	-	-	-
3344886	Yes	Yes	-	-	-	-	-	-	-	-
3523930	Yes	Yes	-	-	-	-	-	-	-	-
3724418	Yes	Yes	-	-	-	-	-	-	-	-
6982513	Yes	Yes	-	-	-	-	-	-	-	-
139523	Yes	Yes	-	-	-	-	-	-	-	-
40242896	Yes	-	Yes	-	-	-	-	-	-	Yes
40166519	Yes	-	Yes	-	-	-	-	-	-	Yes
36294470	Yes	-	Yes	-	-	-	-	-	-	Yes
36051417	Yes	-	Yes	-	-	-	-	-	-	Yes
34924872	Yes	-	Yes	-	-	Yes	Yes	-	-	-
33976991	Yes	-	Yes	-	-	-	-	-	-	Yes
33074610	Yes	-	Yes	-	-	-	-	-	-	Yes
30962796	Yes	-	Yes	-	-	-	-	-	-	Yes
30572544	Yes	-	Yes	-	-	Yes	Yes	-	-	-
30252425	Yes	-	Yes	-	-	-	-	-	-	Yes
26767971	Yes	-	Yes	-	-	-	-	-	-	Yes
26121431	Yes	-	Yes	-	-	Yes	Yes	-	-	-
19121463	Yes	-	Yes	-	-	-	-	-	-	Yes
19674715	Yes	-	Yes	-	-	-	-	-	-	Yes
40073288	Yes	-	-	-	Yes	Yes	-	Yes	-	-
37762698	Yes	-	-	-	Yes	Yes	-	Yes	-	-
33499433	Yes	-	-	-	Yes	Yes	-	Yes	-	-
32854782	Yes	-	-	-	Yes	Yes	-	-	Yes	-
17996550	Yes	-	-	-	Yes	Yes	-	-	Yes	-
17976913	-	-	-	Yes	Yes	Yes	-	Yes	-	-
28154473	-	-	-	Yes	Yes	-	-	-	-	Yes
20649054	-	-	-	Yes	Yes	Yes	Yes	-	-	-
23530566	-	-	-	Yes	Yes	Yes	Yes	-	-	-
35743030	-	-	-	Yes	Yes	Yes	-	Yes	-	-
24614605	-	-	-	Yes	Yes	-	-	-	-	-
24090198	-	-	-	Yes	Yes	-	-	-	-	-
34803739	-	-	-	Yes	Yes	Yes	-	Yes	-	-
33952219	-	-	-	Yes	Yes	Yes	-	Yes	-	-
26810536	-	-	-	Yes	Yes	Yes	-	Yes	-	-
20226363	-	-	-	Yes	Yes	Yes	-	-	Yes	-
18178762	-	-	-	Yes	Yes	Yes	-	-	Yes	-
16585384	-	-	-	Yes	Yes	Yes	-	-	-	-
22678963	-	-	-	Yes	Yes	Yes	-	-	Yes	-
25122874	-	-	-	Yes	Yes	Yes	-	-	Yes	-
20406299	-	-	-	Yes	Yes	Yes	-	Yes	-	-
31670600	-	-	-	Yes	Yes	Yes	-	Yes	-	-
35434632	-	-	-	Yes	Yes	Yes	-	Yes	-	-
38745971	-	-	-	Yes	Yes	-	-	-	-	Yes
17224356	-	-	-	Yes	Yes	Yes	Yes	-	-	-
22301554	-	-	-	Yes	Yes	Yes	Yes	-	-	-
22775448	-	-	-	Yes	Yes	Yes	Yes	-	-	-
20809811	-	-	-	Yes	Yes	Yes	Yes	-	-	-
32588343	-	-	-	Yes	Yes	Yes	-	Yes	-	-
32125770	-	-	-	Yes	Yes	Yes	-	Yes	-	-
34181006	-	-	-	Yes	Yes	Yes	-	Yes	-	-
29090454	-	-	-	Yes	Yes	Yes	-	Yes	-	-
26637643	-	-	-	Yes	Yes	-	-	-	-	Yes
33720912	-	-	-	Yes	Yes	-	-	-	-	Yes
31496052	-	-	-	Yes	Yes	Yes	-	Yes	-	-
